# Supplementary material for: SIGLEC15 modulates the immunosuppressive microenvironment and suppresses malignant phenotypes in triple-negative breast cancer
Source: Genes Dis. 2025 Aug 9;13(1):101799. doi: 10.1016/j.gendis.2025.101799 (PMC12557572; doi:10.1016/j.gendis.2025.101799)
Supplement: Multimedia component 5 [file mmc5.xlsx]

## Sheet: SIGLEC15_drug
	samples	estimate	.y.	group1	group2	n1	n2	statistic	p	conf.low	conf.high	method	alternative
76	Nutlin-3a (-)_1047	-27.3805	values	H	L	533	538	113029	2.02e-09	-36.5004	-18.6812	Wilcoxon	two.sided
90	SB216763_1025	-27.2777	values	H	L	533	538	122531	3.81e-05	-40.475	-14.2967	Wilcoxon	two.sided
53	IAP_5620_1428	-15.5128	values	H	L	533	538	125380	0.000377	-24.2263	-7.00894	Wilcoxon	two.sided
50	GSK591_2110	-14.5032	values	H	L	533	538	113373	3.07e-09	-19.3137	-9.71396	Wilcoxon	two.sided
34	Doramapimod_1042	-13.9077	values	H	L	533	538	113818	5.22e-09	-18.5736	-9.30112	Wilcoxon	two.sided
83	PRIMA-1MET_1131	-13.279	values	H	L	533	538	122560	3.91e-05	-19.6677	-6.87512	Wilcoxon	two.sided
30	Dabrafenib_1373	-12.9172	values	H	L	533	538	122756	4.62e-05	-19.1781	-6.70321	Wilcoxon	two.sided
59	KU-55933_1030	-7.75302	values	H	L	533	538	127789	0.00207	-12.6606	-2.7865	Wilcoxon	two.sided
60	LCL161_1557	-6.73285	values	H	L	533	538	129603	0.0065	-11.7892	-1.89216	Wilcoxon	two.sided
29	Cyclophosphamide_1512	-6.21774	values	H	L	533	538	133352	0.0476	-12.4222	-0.0670708	Wilcoxon	two.sided
37	Elephantin_1835	-5.8148	values	H	L	533	538	111016	1.62e-10	-7.59577	-4.03921	Wilcoxon	two.sided
44	GDC0810_1925	-5.79584	values	H	L	533	538	132089	0.0257	-10.6858	-0.723415	Wilcoxon	two.sided
82	PF-4708671_1129	-5.48801	values	H	L	533	538	118418	8.17e-07	-7.70591	-3.31974	Wilcoxon	two.sided
2	AT13148_2170	-5.36198	values	H	L	533	538	122414	3.45e-05	-7.94795	-2.83431	Wilcoxon	two.sided
10	AZD6482_2169	-5.33968	values	H	L	533	538	100720	3.52e-17	-6.58391	-4.10731	Wilcoxon	two.sided
56	Ipatasertib_1924	-4.56556	values	H	L	533	538	124479	0.000189	-6.99461	-2.19695	Wilcoxon	two.sided
89	Ribociclib_1632	-4.56438	values	H	L	533	538	123902	0.000119	-6.88577	-2.21354	Wilcoxon	two.sided
14	Acetalax_1804	-4.43042	values	H	L	533	538	120530	6.36e-06	-6.33683	-2.53208	Wilcoxon	two.sided
103	Uprosertib_2106	-4.33327	values	H	L	533	538	113391	3.13e-09	-5.78901	-2.8623	Wilcoxon	two.sided
109	WZ4003_1614	-3.94174	values	H	L	533	538	126004	0.000598	-6.24752	-1.66318	Wilcoxon	two.sided
47	GSK2606414_1618	-3.49791	values	H	L	533	538	124543	0.000198	-5.36123	-1.63411	Wilcoxon	two.sided
102	Uprosertib_1553	-3.43955	values	H	L	533	538	116358	9.38e-08	-4.73238	-2.17834	Wilcoxon	two.sided
48	GSK269962A_1192	-3.09774	values	H	L	533	538	111591	3.38e-10	-4.05617	-2.13908	Wilcoxon	two.sided
69	MK-2206_1053	-2.83757	values	H	L	533	538	122244	2.98e-05	-4.20731	-1.48541	Wilcoxon	two.sided
6	AZD5363_1916	-2.62202	values	H	L	533	538	126160	0.00067	-4.19957	-1.099	Wilcoxon	two.sided
18	Axitinib_1021	-2.12972	values	H	L	533	538	127722	0.00198	-3.51471	-0.780723	Wilcoxon	two.sided
39	Entospletinib_1630	-2.10752	values	H	L	533	538	132720	0.0352	-4.05345	-0.146209	Wilcoxon	two.sided
36	ERK_2440_1713	-2.09461	values	H	L	533	538	121542	1.6e-05	-3.05667	-1.15442	Wilcoxon	two.sided
16	Afuresertib_1912	-1.95313	values	H	L	533	538	122206	2.88e-05	-2.89509	-1.03183	Wilcoxon	two.sided
8	AZD5582_1617	-1.67281	values	H	L	533	538	120023	3.95e-06	-2.3999	-0.954735	Wilcoxon	two.sided
87	RO-3306_1052	-1.37316	values	H	L	533	538	119374	2.11e-06	-1.94916	-0.808163	Wilcoxon	two.sided
4	AZD2014_1441	-1.35632	values	H	L	533	538	107299	1.02e-12	-1.73782	-0.987448	Wilcoxon	two.sided
86	Pyridostatin_2044	-1.2446	values	H	L	533	538	133020	0.0407	-2.45718	-0.0517545	Wilcoxon	two.sided
78	OTX015_1626	-1.20179	values	H	L	533	538	125051	0.000294	-1.86041	-0.554947	Wilcoxon	two.sided
58	JQ1_2172	-1.04921	values	H	L	533	538	131545	0.0194	-2.10704	-0.15747	Wilcoxon	two.sided
98	Taselisib_1561	-0.953102	values	H	L	533	538	128656	0.00363	-1.60317	-0.301202	Wilcoxon	two.sided
49	GSK343_1627	-0.816003	values	H	L	533	538	129084	0.00474	-1.39001	-0.252632	Wilcoxon	two.sided
42	Fulvestrant_1200	-0.747895	values	H	L	533	538	132043	0.0251	-1.40142	-0.09233	Wilcoxon	two.sided
101	Ulixertinib_2047	-0.720616	values	H	L	533	538	129704	0.00691	-1.26244	-0.194585	Wilcoxon	two.sided
95	Sorafenib_1085	-0.696039	values	H	L	533	538	132760	0.0359	-1.35206	-0.0466991	Wilcoxon	two.sided
31	Dasatinib_1079	-0.680457	values	H	L	533	538	129266	0.0053	-1.19014	-0.205225	Wilcoxon	two.sided
73	NU7441_1038	-0.586942	values	H	L	533	538	123804	0.00011	-0.882664	-0.289627	Wilcoxon	two.sided
5	AZD5153_1706	-0.405367	values	H	L	533	538	128968	0.00442	-0.685301	-0.1248	Wilcoxon	two.sided
23	BMS-754807_2171	-0.285902	values	H	L	533	538	119585	2.59e-06	-0.406928	-0.166901	Wilcoxon	two.sided
13	AZD8055_1059	-0.119109	values	H	L	533	538	115319	2.96e-08	-0.160914	-0.076725	Wilcoxon	two.sided
45	GNE-317_1926	-0.0936838	values	H	L	533	538	133013	0.0406	-0.184584	-0.003865	Wilcoxon	two.sided
65	Luminespib_1559	-0.007765	values	H	L	533	538	133450	0.0498	-0.0157662	2.12730009882767e-05	Wilcoxon	two.sided
33	Docetaxel_1007	0.000787949336270617	values	H	L	533	538	154486	0.0282	0.000102108369328572	0.00150722722177212	Wilcoxon	two.sided
24	Bortezomib_1191	0.000901627826813849	values	H	L	533	538	168224	9.15e-07	0.000540211374046595	0.00121249020455734	Wilcoxon	two.sided
106	Vinorelbine_2048	0.00439115536248134	values	H	L	533	538	153479	0.046	8.24941460480843e-05	0.00879988491385407	Wilcoxon	two.sided
84	Paclitaxel_1080	0.00888857512380481	values	H	L	533	538	160169	0.000908	0.00368170651596452	0.0140559779577321	Wilcoxon	two.sided
66	MG-132_1862	0.0180889459588376	values	H	L	533	538	165607	1.12e-05	0.0101877830846199	0.0258588492299812	Wilcoxon	two.sided
92	Sabutoclax_1849	0.0698633085205166	values	H	L	533	538	163666	6.11e-05	0.0361107908995117	0.103395427760498	Wilcoxon	two.sided
20	BI-2536_1086	0.101873083028818	values	H	L	533	538	155473	0.0169	0.0185190530497356	0.185052559893709	Wilcoxon	two.sided
79	Obatoclax Mesylate_1068	0.183010295335808	values	H	L	533	538	153892	0.0378	0.0112037767346824	0.355518433753822	Wilcoxon	two.sided
25	Buparlisib_1873	0.217271073641561	values	H	L	533	538	162119	0.000213	0.101159059172938	0.330462724046913	Wilcoxon	two.sided
100	Topotecan_1808	0.225511164318104	values	H	L	533	538	163448	7.32e-05	0.116959255232953	0.336543382888163	Wilcoxon	two.sided
12	AZD7762_1022	0.232380785761362	values	H	L	533	538	165805	9.37e-06	0.132244124798833	0.32977359374212	Wilcoxon	two.sided
99	Teniposide_1809	0.25411308657612	values	H	L	533	538	157840	0.00427	0.0813122470885083	0.428683299937293	Wilcoxon	two.sided
32	Dihydrorotenone_1827	0.337996517896121	values	H	L	533	538	169555	2.31e-07	0.210090400136685	0.464272013417419	Wilcoxon	two.sided
72	Mitoxantrone_1810	0.401557148322555	values	H	L	533	538	164855	2.2e-05	0.218126586858269	0.589652572523258	Wilcoxon	two.sided
85	Pevonedistat_1529	0.485709069111866	values	H	L	533	538	168054	1.09e-06	0.292919066931179	0.676800935784853	Wilcoxon	two.sided
22	BMS-536924_1091	0.523244875980832	values	H	L	533	538	154851	0.0234	0.068428627928687	0.970580808694081	Wilcoxon	two.sided
15	Afatinib_1032	0.544996891415969	values	H	L	533	538	157426	0.00551	0.158629032527127	0.924465772693746	Wilcoxon	two.sided
68	MK-1775_1179	0.59253699888528	values	H	L	533	538	183127	4.04e-15	0.449164930573909	0.732924643135497	Wilcoxon	two.sided
38	Entinostat_1593	0.636643175639976	values	H	L	533	538	154981	0.0219	0.0955500493243589	1.1764502654659	Wilcoxon	two.sided
19	BDP-00009066_1866	0.70427816688594	values	H	L	533	538	157466	0.00538	0.212885886830624	1.18529683013167	Wilcoxon	two.sided
80	Osimertinib_1919	0.824184141986328	values	H	L	533	538	171126	4.19e-08	0.534289146851973	1.1147572516866	Wilcoxon	two.sided
7	AZD5438_1401	0.84526621503018	values	H	L	533	538	157654	0.00479	0.25897733182272	1.43099238207634	Wilcoxon	two.sided
105	Venetoclax_1909	1.21676212300038	values	H	L	533	538	164907	2.1e-05	0.660911175524944	1.77094281912881	Wilcoxon	two.sided
110	Wee1 Inhibitor_1046	1.4117210634593	values	H	L	533	538	168534	6.68e-07	0.873550446818013	1.94901568737595	Wilcoxon	two.sided
17	Alisertib_1051	1.43171541428841	values	H	L	533	538	163510	6.96e-05	0.734100237546337	2.12620587645906	Wilcoxon	two.sided
94	Savolitinib_1936	1.52221107380565	values	H	L	533	538	168144	9.92e-07	0.913301936128522	2.13802985751974	Wilcoxon	two.sided
1	ABT737_1910	1.55770813796488	values	H	L	533	538	166089	7.21e-06	0.888613840083319	2.23521963421669	Wilcoxon	two.sided
113	YK-4-279_1239	1.69593775032378	values	H	L	533	538	163586	6.53e-05	0.872508495733207	2.50692777720164	Wilcoxon	two.sided
40	Erlotinib_1168	1.82379819980242	values	H	L	533	538	166819	3.63e-06	1.06682311273532	2.58474622346474	Wilcoxon	two.sided
3	AZD1208_1449	10.4792879026347	values	H	L	533	538	154399	0.0294	1.00752151614415	19.9455465925936	Wilcoxon	two.sided
81	P22077_1933	12.0388355426327	values	H	L	533	538	167010	3.02e-06	7.05185510575842	16.9916033208404	Wilcoxon	two.sided
35	EPZ5676_1563	14.6758728850277	values	H	L	533	538	154775	0.0243	1.82879503548434	27.376426025621	Wilcoxon	two.sided
9	AZD5991_1720	16.7022922932276	values	H	L	533	538	165996	7.86e-06	9.35851542003584	24.1075429475939	Wilcoxon	two.sided
54	IRAK4_4710_1716	16.7964320239154	values	H	L	533	538	173235	3.65e-09	11.313692032387	22.2906447433649	Wilcoxon	two.sided
41	Fludarabine_1813	18.2900472513747	values	H	L	533	538	160762	0.000593	7.97619087671232	28.6524451306082	Wilcoxon	two.sided
114	Zoledronate_1802	2.00560250208253	values	H	L	533	538	154844	0.0235	0.276345280228038	3.7009164917085	Wilcoxon	two.sided
11	AZD6738_1917	2.05054849886771	values	H	L	533	538	173525	2.58e-09	1.4024266166385	2.67339183498077	Wilcoxon	two.sided
28	Crizotinib_1083	2.35243268604228	values	H	L	533	538	159610	0.00134	0.917978103910335	3.78138295189565	Wilcoxon	two.sided
27	Cisplatin_1005	2.70805301882567	values	H	L	533	538	153726	0.0409	0.120555545232656	5.23539303742365	Wilcoxon	two.sided
111	Wnt-C59_1622	2.93827702503752	values	H	L	533	538	154292	0.031	0.275004950201783	5.60337613385405	Wilcoxon	two.sided
75	Nelarabine_1814	23.1901030506073	values	H	L	533	538	153657	0.0423	0.848838883381473	45.8548044782261	Wilcoxon	two.sided
61	LGK974_1598	3.13134345020604	values	H	L	533	538	155347	0.018	0.523669487279001	5.71145153298797	Wilcoxon	two.sided
70	MK-8776_2046	3.18460104012396	values	H	L	533	538	160780	0.000585	1.38232938362287	5.00069336085682	Wilcoxon	two.sided
97	Tamoxifen_1199	3.32020869241835	values	H	L	533	538	169335	2.92e-07	2.08451750068644	4.57371541815149	Wilcoxon	two.sided
74	NVP-ADW742_1932	3.58473285430995	values	H	L	533	538	179005	1.93e-12	2.61899494666556	4.56225455681231	Wilcoxon	two.sided
26	Carmustine_1807	38.2673290263079	values	H	L	533	538	164056	4.4e-05	20.1576583641168	56.331372038053	Wilcoxon	two.sided
51	Gefitinib_1010	4.09891993946831	values	H	L	533	538	169713	1.96e-07	2.55134509810171	5.60585524245256	Wilcoxon	two.sided
77	OF-1_1853	4.32133344994625	values	H	L	533	538	160979	0.000506	1.90708121666053	6.75536939973634	Wilcoxon	two.sided
57	JAK1_8709_1718	4.39402832936024	values	H	L	533	538	155809	0.014	0.895871910546746	7.89933235712148	Wilcoxon	two.sided
21	BMS-345541_1249	4.49505826012195	values	H	L	533	538	179277	1.31e-12	3.29317904072545	5.71890465280305	Wilcoxon	two.sided
64	Linsitinib_1510	4.81098238690727	values	H	L	533	538	163550	6.73e-05	2.45748520210395	7.10969055210933	Wilcoxon	two.sided
67	MIM1_1996	4.83827083341023	values	H	L	533	538	163836	5.3e-05	2.51268447324983	7.17528457600715	Wilcoxon	two.sided
91	SIGLEC15	40186.7472032006	values	H	L	533	538	286754	1.56e-176	36204.2670677517	44317.1499671465	Wilcoxon	two.sided
96	TAF1_5496_1732	5.03333746808728	values	H	L	533	538	161859	0.000261	2.32988818412201	7.68146022919733	Wilcoxon	two.sided
88	RVX-208_1625	5.4323205631929	values	H	L	533	538	155181	0.0197	0.831523958092028	9.98849998091314	Wilcoxon	two.sided
108	WIKI4_1940	6.3099154206698	values	H	L	533	538	183991	1.02e-15	4.80873905785652	7.81866805876988	Wilcoxon	two.sided
52	I-BRD9_1928	6.53874647608915	values	H	L	533	538	162797	0.000125	3.24154571352608	9.79544319164673	Wilcoxon	two.sided
104	VE-822_1613	6.72667568949165	values	H	L	533	538	174442	8.37e-10	4.63846974159901	8.80038452838878	Wilcoxon	two.sided
62	Lapatinib_1558	6.88871561271928	values	H	L	533	538	185155	1.53e-16	5.25975978274207	8.54406211577892	Wilcoxon	two.sided
63	Leflunomide_1578	7.41791792445146	values	H	L	533	538	156624	0.00887	1.90705930643292	12.9791867584955	Wilcoxon	two.sided
93	Sapitinib_1549	7.66809970961824	values	H	L	533	538	164290	3.6e-05	4.08985172793127	11.245752133032	Wilcoxon	two.sided
112	XAV939_1268	7.87319229891736	values	H	L	533	538	165988	7.92e-06	4.41507036473483	11.2568622477077	Wilcoxon	two.sided
55	Ibrutinib_1799	9.0810069643887	values	H	L	533	538	157483	0.00532	2.69678923363581	15.3541345613162	Wilcoxon	two.sided
107	WEHI-539_1997	9.11553294314533	values	H	L	533	538	175526	2.13e-10	6.4510483406753	11.7409811627668	Wilcoxon	two.sided
71	MN-64_1854	9.16692949285434	values	H	L	533	538	164763	2.39e-05	4.9835635276822	13.2652377300103	Wilcoxon	two.sided
43	Fulvestrant_1816	9.20516118500564	values	H	L	533	538	167804	1.39e-06	5.49511662373621	12.8428685481733	Wilcoxon	two.sided
46	GSK2578215A_1927	9.8243166767946	values	H	L	533	538	165122	1.74e-05	5.30018957140954	14.2240674326182	Wilcoxon	two.sided
